# Supplementary material for: Adrenergic signalling to astrocytes in anterior cingulate cortex contributes to pain-related aversive memory in rats
Source: Commun Biol. 2023 Jan 5;6:10. doi: 10.1038/s42003-022-04405-6 (PMC9816175; doi:10.1038/s42003-022-04405-6)
Supplement: Supplementary file 3 — Supplementary Data 1 [file 42003_2022_4405_MOESM3_ESM.xlsx]

## Sheet: Figure 1
fig. 1b	Number of DβH immunoreactive cells
vehicle	DβH saporin
1692	136
1417	89
1575	90
1380	168
fig. 1c	CPA score in the vehicle and DβH saporin rats
days	Cond-vehicle						Cond-anti-DβH saporin
1	318	287	329	270	295	321	98	86	102	93	108	116
4	256	230	291	276	295	300	66	46	82	54	77	85
7	211	227	171	156	240	197	40	28	43	42	59	49
10	39	104	123	130	60	85	25	33	29	41	52	12
14	60	21	33	17	27	43	4	44	23	13	18	6
fig. 1d	CPA score to U-69593, induced CPA
days	Vehicle+U-69593						DβH saporin+U-69593
1	337	241	282	252	270	300	279	201	243	231	260	239
4	236	126	103	131	169	210	139	104	123	162	100	195
fig. 1f
pressure (mmHg)	Vehicle						DβH saporin
20	220.704	277.671	269.906	294.674	284.623	303.629	279.253	296.752	223.744	244.366	232.58	289.955
40	361.457	309.378	468.679	329.609	440.816	418.989	403.217	324.646	498.74	433.593	382.298	467.737
60	915.222	711.324	531.243	852.651	773.566	601.379	555.403	536.05	899.019	780.225	970.612	629.119
80	1021.56	1763.56	2678.7	1599.85	1338.57	2167.83	2229.58	1399.9	1599.85	1865.17	2146.86	1665.23

## Sheet: Figure 2
fig. 2d	(%) Expression (eNpHR+/all Th+)
	26.0149
	29.0149
	36.0348
	21.9698
fig. 2e	(%) Specificity (Th+/all eNpHR+)
	97.0149
	94.0149
	96.0348
	95.8974
fig. 2f	CPA score in EYFP and eNpHR3.0 injected rats (training)
days	Cond-EYFP						Cond-eNpHR3.0
1	332	308	287	329	332	319	132	85	92	125	102	58
4	242	260	269	299	242	247	88	95	32	108	54	66
7	193	211	227	163	189	216	83	15	93	27	7	13
10	84	59	102	120	94	89	57	12	10	11	48	21
14	18	50	21	33	22	29	34	4	7	8	14	10
fig. 2g	CPA score in EYFP and eNpHR3.0 injected rats (testing)
days	Cond-EYFP						Cond-eNpHR3.0
1	329	268	308	332	314	332	105	135	48	118	126	78
4	245	256	269	291	324	273	80	113	56	79	34	66
7	193	211	227	171	163	213	26	40	75	66	31	17
10	74	50	102	120	94	89	51	27	11	10	38	21
14	18	50	11	33	22	19	4	39	10	21	14	10
fig. 2i	Number of c-Fos+ cells in the LC and ACC region after optogenetic inhibition
	LC		ACC
	Cond-EYFP	Cond-eNpHR3.0	Cond-EYFP	Cond-eNpHR3.0
	67	59	130	34
	91	42	127	41
	89	49	103	36
		39		54

## Sheet: Figure 3
fig. 3a	CPA score in saline and propranolol injected rats
days	Conditioning-saline						Conditioning-propranolol
1	308	287	329	287	324	296	102	124	108	115	98	147
4	256	269	291	227	287	301	106	119	134	78	71	113
7	211	206	163	201	193	243	67	116	56	85	83	85
10	131	109	120	79	127	61	27	57	49	47	44	47
14	50	21	43	43	27	11	22	38	36	22	19	22
fig. 3b	CPA score in saline and ICI118,551 injected rats
days	Conditioning-saline						Conditioning-ICI118,551
1	296	318	324	287	329	308	160	125	114	94	101	118
4	298	239	269	291	265	256	83	66	142	110	60	94
7	211	227	171	201	155	163	109	46	126	72	61	66
10	98	102	120	120	144	84	61	59	54	63	31	80
14	38	21	33	22	28	15	58	30	71	25	41	45
fig. 3c	% relative expression to control of pCREB in saline, home cage and propranolol injected rats
	Cond-saline	Home-cage	Cond-propranolol
	96.565	54.4995	21.5687
	103.438	39.6123	21.3846
	100.001	47.0559	49.0559
	110	43.3341	24.547
fig. 3c	Relative expression of pCREB/CREB in saline, home cage and propranolol injected rats
	Cond-saline	Home-cage	Cond-propranolol
	0.870434	0.491259	0.191101
	1.16143	0.444779	0.242179
	1.00002	0.470561	0.41336
	1.11941	0.440988	0.249801
fig. 3d	% relative expression to control of CREB in saline, home cage and propranolol injected rats
	Cond-saline	Home-cage	Cond-propranolol
	110.938	62.0844	22.4408
	89.061	56.5945	23.3236
	100	59.3395	25.8822
	98.266	75.7286	33.6531
fig. 3e	% relative expression to control of Erk1/2 in saline, home cage and propranolol injected rats
	Cond-saline	Home-cage	Cond-propranolol
	120.049	33.488	5.71809
	80.102	35.5886	3.92964
	100.075	44.5383	9.82386
	107.065	73.7274	27.678
fig. 3f	% relative expression to control of pCREB in saline, home cage and propranolol injected rats
	Cond-saline	Home-cage	Cond-propranolol
	78.362	41.6205	22.5019
	133.82	38.7808	53.1663
	109.761	35.3046	25.0883
	89.558	27.0417	45.7611
	99.579	55.7261	23.587
fig. 3f	Relative expression of pCREB/CREB in saline, home cage and propranolol injected rats
	Cond-saline	Home-cage	Cond-propranolol
	1.06325	0.564725	0.305316
	1.16692	0.338173	0.463616
	0.791884	0.269437	0.191468
	1.02245	0.308725	0.522438
	0.995794	0.549567	0.232614
fig. 3g	% relative expression to control of CREB in saline, home cage and propranolol injected rats
	Cond-saline	Home-cage	Cond-propranolol
	73.7	30.2666	18.3123
	114.677	58.3935	29.9165
	131.031	43.4279	24.6921
	87.591	18.3123	41.3499
	100	62.6001	11.0485
fig. 3h	% relative expression to control of Erk1/2 in saline, home cage and propranolol injected rats
	Cond-saline	Home-cage	Cond-propranolol
	101.125	51.7751	51.1914
	100.21	64.915	30.4811
	103.455	84.239	43.7496
	85.208	69.8595	64.408
	107	70.1972	56.0557

## Sheet: Figure 4
fig. 4d	(%) Expression (ChR2+/all Th+)
	31.4824
	23.9183
	29.5797
	21.6043
fig. 4e	(%) Specificity (Th+/all ChR2+)
	90.566
	93.2621
	95.4198
	96.6666
fig. 4f	CPA score in EYFP and ChR2 injected rats (training)
days	Cond-EYFP						Cond-ChR2
1	295	254	329	337	291	294	387	433	447	459	383	393
4	204	197	246	269	286	279	405	394	378	384	398	391
7	201	211	224	191	138	157	398	398	365	383	359	351
10	88	78	98	61	109	101	359	364	311	389	329	324
14	6	12	20	21	26	17	310	292	318	356	315	323
fig. 4g	CPA score in EYFP and ChR2+propranolol-ACC injected rats (training)
days	Cond-ChR2+saline-ACC						Cond-ChR2+propranolol-ACC
1	409	381	427	421	405	417	146	128	139	119	132	161
4	366	405	394	378	354	388	133	109	88	141	119	123
7	401	383	368	379	339	351	81	98	69	92	102	95
10	318	359	334	323	340	319	76	89	74	77	81	79
14	309	281	321	331	311	343	64	54	60	91	85	81
fig. 4h	Effect of optogenetic stimulation of ChR2 on U-69593-induced CPA
days	EYFP+U-69593						ChR2+U-69593
1	212	228	284	212	305	255	198	221	223	276	185	229
4	160	124	158	212	134	174	167	144	120	154	159	119
fig. 4j	Number of c-Fos+ cells in the LC and ACC region after optogenetic activation of LC neurons & propranolol into ACC
	LC			ACC
	Cond-EYFP	Cond-ChR2+saline-ACC	Cond-ChR2+propranolol-ACC	Cond-EYFP	Cond-ChR2+saline-ACC	Cond-ChR2+propranolol-ACC
	78	117	126	134	139	59
	67	165	145	94	189	86
	49	135	117	144	146	103
	59	146	155	115	174	95
	109	166	138	132	153	111
	78	137	136	126	139	86
	67	127	129	113	129	61
	89	121	117	103	146	93
	98	110	123	115	154	72

## Sheet: Figure 5
fig. 5b	% Expression (Opto-β2ARs+/all S100β+)
	96.6279
	80.6354
	83.7403
	89.8256
fig. 5c	% specificity (S100β+/all opto-β2ARs+)
	96.6279
	95.6354
	96.7403
	99.8256
fig. 5d	CPA score in eGFP and ACC opto-β2AR activation rats (training)
days	Cond-eGFP-ACC						Cond-opto-β2AR-ACC
1	295	274	329	332	291	303	373	399	403	415	383	391
4	209	197	256	269	204	223	367	384	397	354	376	379
7	160	204	181	163	150	167	318	332	392	360	372	369
10	98	78	68	107	119	99	337	319	331	353	329	336
14	38	28	20	21	26	23	333	285	339	296	323	303
fig. 5e	CPA score in eGFP and ACC opto-β2AR activation rats (testing)
days	Cond-eGFP-ACC						Cond-opto-β2AR-ACC
1	330	349	286	297	376	293	446	396	467	451	481	398
4	291	279	278	334	239	261	390	406	455	412	482	429
7	234	219	179	209	266	219	371	433	439	419	474	400
10	141	117	172	89	126	121	390	380	474	424	470	398
14	17	39	42	32	65	33	431	379	437	419	448	420
fig. 5f	Effect of optogenetic activation of β2AR on U-69593-induced CPA
days	eGFP+U-69593						opto-β2AR+U-69593
1	225	239	174	244	196	248	251	215	220	188	217	206
4	106	152	123	115	64	126	139	83	145	107	160	102
fig. 5g	% relative expression to control of pCREB in eGFP, home cage and opto-β2AR activation of ACC astrocytes during training
	Cond-eGFP	Home-cage	Cond-opto-β2AR
	93.028	68.3782	109.172
	96.081	69.1252	111.32
	110.891	80.5091	133.245
	100	72.6708	113.579
fig. 5g	Relative expression of pCREB/CREB in eGFP, home cage and opto-β2AR activation of ACC astrocytes during training
	Cond-eGFP	Home-cage	Cond-opto-β2AR
	0.91499	0.672543	1.07378
	0.931415	0.670102	1.07915
	1.16515	0.845924	1.40003
	0.999999	0.726708	1.13579
fig. 5h	% relative expression to control of CREB in eGFP, home cage and opto-β2AR activation of ACC astrocytes during training
	Cond-eGFP	Home-cage	Cond-opto-β2AR
	101.671	74.4916	124.837
	103.156	58.6803	127.46
	80.173	62.0506	144.524
	100	49.7408	132.273
fig. 5i	% relative expression to control of Erk1/2 in eGFP, home cage and opto-β2AR activation of ACC astrocytes during training
	Cond-eGFP	Home-cage	Cond-opto-β2AR
	99.614	65.4192	126.777
	91.483	79.1658	144.042
	110.903	74.4495	137.832
	100	73.0115	133.883
fig. 5j	% relative expression to control of pCREB in eGFP, home cage and opto-β2AR activation of ACC astrocytes before testing day 1
	Cond-eGFP	Home-cage	TD1-opto-β2AR
	90.612	78.663	132.494
	107.946	89.7101	139.336
	100.13	86.5913	129.974
	101.311	69.4977	123.213
	100	86.1155	131.254
fig. 5j	Relative expression of pCREB/CREB in eGFP, home cage and opto-β2AR activation of ACC astrocytes before testing day 1
	Cond-eGFP	Home-cage	TD1-opto-β2AR
	1.0648	0.924384	1.55696
	1.12861	0.93795	1.45681
	1.08729	0.940274	1.41135
	0.796685	0.546513	0.968921
	0.999999	0.661155	1.31254
fig. 5k	% relative expression to control of CREB in eGFP, home cage and opto-β2AR activation of ACC astrocytes before testing day 1
	Cond-eGFP	Home-cage	TD1-opto-β2AR
	85.098	50.3699	152.258
	95.645	68.1466	168.924
	92.092	43.5557	183.138
	127.166	66.9147	194.9
	100	71.6487	174.805
fig. 5l	% relative expression to control of Erk1/2 eGFP, home cage and opto-β2AR activation of ACC astrocytes before testing day 1
	Cond-eGFP	Home-cage	TD1-opto-β2AR
	95.648	71.0455	116.861
	90.964	65.1872	128.359
	109.82	83.3156	122.325
	103.567	59.0203	110.434
	100	73.1422	114.495

## Sheet: Figure 6
fig. 6d	% Expression (Opto-β2ARs+/all S100β+)
	91.7436
	86.7257
	79.4297
	94.82
fig. 6e	% specificity (S100β+/all opto-β2ARs+)
	99.0198
	97.4391
	94.382
	91.6666
fig. 6f	fold change in β2AR fluorescent intensity after knockdown of ACC astrocytic β2AR
	negative control-GFAP-β2AR	astrocytic β2AR knockdown virus
	0.876887	0.509924
	1.12912	0.295027
	1.39136	0.590055
	1.29156	0.655616
	0.814838	0.622836
	0.814838	0.105727
	0.80313	0.349662
	0.80313	0.171323
	0.917863	0.531778
	0.811325	0.491712
	0.811325	0.458932
	0.878526	0.579128
	0.874155	0.842504
	0.896009	0.618153
	1.30897	0.360589
	0.846838	0.458932
	0.846838	0.111381
	0.876142	0.785012
	0.876142	0.491712
	1.35494	0.090055
	1.35494	0.491712
	0.878526	0.29825
	0.878526	0.365272
	0.904751	0.442541
	0.904751	0.278637
	1.26534	0.590055
	1.26534	0.816279
	0.876887	0.371516
	0.876887	0.137078
	0.963756	0.163904
	0.963756	0.213075
	1.19322	0.301584
	1.16322	0.327808
	0.712437	0.236022
	0.712437	0.298269
	1.09602	0.104899
	1.09602	0.103708
	0.868692	0.1894
	0.868692	0.768201
	0.664982	0.152977
	0.664982	0.157274
	0.835911	0.226188
	0.835911	0.306173
	0.871033	0.357311
	0.871033	0.508883
	0.830448	0.158932
	0.830448	0.855616
	0.675285	0.426151
	0.675285	0.117274
	0.830448	0.491712
	1.49043	0.237606
	1.49043	0.196685
	0.862388	0.224793
	0.862388
	1.05991
	1.05991
	1.83573
	1.69573
	1.40958
	1.40958
fig. 6g	% relative Expression of β2AR following knockdown of ACC astrocytic β2AR
	negative control-GFAP-β2AR	astrocytic β2AR knockdown virus
	108.175	58.9331
	101.656	53.7494
	108.055	68.409
	100.227	69.3477
	96.382	74.7544
	88.774	73.5844
	96.702	46.5004
	99.996	63.6112
fig. 6h	Knockdown effect of β2AR on CPA score
days	Cond-NC-GFAP-β2AR-ACC						Cond-knockdown of GFAP-β2AR-ACC
1	303	287	329	332	311	337	118	112	133	143	91	128
4	249	263	289	298	239	301	99	145	116	89	121	127
7	211	237	171	201	169	183	83	111	105	136	117	119
10	91	102	120	120	144	129	87	74	94	84	43	59
14	57	17	33	22	25	19	7	33	43	28	23	19

## Sheet: Figure 7
fig. 7d	CPA score in ChR2-saline and ChR2-CNO injected rats
days	Cond-ChR2+saline-ACC						Cond-ChR2+CNO-ACC
1	418	433	449	415	369	405	89	79	105	133	121	59
4	411	401	356	329	388	371	91	93	98	89	69	131
7	345	398	319	371	355	345	118	91	77	95	49	97
10	342	354	359	301	334	341	67	76	93	80	39	71
14	309	316	323	299	305	261	81	29	76	45	28	59
fig. 7f	Number of c-Fos+ cells in the LC and ACC region after optogenetic activation of LC neurons & Gi activation of ACC astrocytes
	LC			ACC
	Cond-EYFP	Cond-ChR2+saline-ACC	Cond-ChR2+CNO-ACC	Cond-EYFP	Cond-ChR2+saline-ACC	Cond-ChR2+CNO-ACC
	78	117	126	134	139	59
	67	165	145	94	189	86
	49	135	117	144	146	103
	59	127	155	115	174	95
	72	155	138	132	153	101
fig. 7g	% relative expression to control of pCREB in EYFP, ChR2-saline and ChR2-CNO rats
	Cond-saline	Cond-ChR2+saline	Cond-ChR2+CNO
	103.438	149.5	21.5687
	100.001	107.612	84.9243
	98.034	137.056	56.4432
	114.102	183.379	76.4725
	91.823	165.59	69.3709
fig. 7g	Relative expression of pCREB/CREB in in EYFP, ChR2-saline and ChR2-CNO rats
	Cond-saline	Cond-ChR2+saline	Cond-ChR2+CNO
	0.896352	1.2955	0.186905
	1.33541	1.90498	0.99917
	0.890646	1.06982	0.596924
	0.960391	1.83379	0.693709
	0.918231	1.6559	0.849243
fig. 7h	% relative expression to control of CREB in in EYFP, ChR2-saline and ChR2-CNO rats
	Cond-saline	Cond-ChR2+saline	Cond-ChR2+CNO
	111.399	129.953	71.5498
	91.49	137.478	80.5452
	118.111	159.357	42.8954
	100	123.929	88.9234
			77.6189
fig. 7i	% relative expression to control of Erk1/2 in in EYFP, ChR2-saline and ChR2-CNO rats
	Cond-saline	Cond-ChR2+saline	Cond-ChR2+CNO
	108.86	153.065	79.8326
	91.63	132.923	59.9066
	99.799	116.126	53.833
	99.712	119.686	62.9869
	100	117.602	36.9904

## Sheet: Supple Fig. 1
suppl fig. 1d	% Expression (ChR2+/all GFAP+)
	95.6522
	91.4444
	97.0588
	98.56
suppl fig. 1d	% specificity (GFAP+/all ChR2+)
	98.1042
	97.2602
	96.5116
	98.0566
	97.7841
suppl fig. 1e	CPA score in EYFP and ACC GFAP-ChR2 activation rats
days	Cond-EYFP-ACC						Cond-GFAP-ChR2-ACC
1	332	308	287	339	321	297	347	374	368	412	462	400
4	212	249	269	289	284	239	353	326	337	372	359	319
7	193	211	227	171	184	200	325	339	301	357	344	303
10	94	50	102	120	119	97	295	261	298	322	287	301
14	18	50	21	33	22	36	264	239	291	277	227	241
suppl fig. 1f	CPA score in EYFP and ChR2-LC injected rats (testing)
days	Cond-EYFP						Cond-ChR2
1	322	382	369	267	257	349	459	472	430	377	374	449
4	270	196	260	263	291	246	407	377	426	415	451	417
7	150	196	140	263	231	226	376	406	426	388	424	444
10	79	136	140	83	171	126	376	400	426	408	424	444
14	48	76	20	83	51	46	376	385	426	388	415	406

## Sheet: Supple Fig. 2
Supp. fig. 2b
pressure (mmHg)	EYFP						ChR2-LC
20	279.175	270.508	274.2	261.536	235.458	292.074	321.62	214.263	292.074	248.938	282.298	318.017
40	381.069	444.566	430.679	347.504	373.138	473.138	329.758	359.151	310.346	465.838	429.091	480.886
60	739.587	882.298	618.016	718.016	877.777	585.459	743.409	614.263	643.409	655.38	880.886	739.587
80	2564.18	1585.47	1399.9	1277.24	2170.36	2250.19	2250.19	1514.14	1626.54	2564.18	1408.28	2603.34
Supp. fig. 2d
pressure (mmHg)	eGFP						opto-β2AR-ACC
20	256.68	302.593	235.107	226.166	269.156	191.498	304.067	255.275	250.5	204.523	223.285	372.214
40	413.508	312.508	457.168	312.202	336.639	341.296	358.776	332.63	444.566	430.679	368.397	420.365
60	523.521	578.019	508.62	576.604	803.007	679.138	586.158	656.322	921.315	531.243	708.292	852.651
80	2309.87	1537	1349.09	1475.3	1857.16	2680	1604.52	1525.27	1224.44	2309.87	1865.17	2146.86
Supp. fig. 2f
pressure (mmHg)	Negative control						ACC astrocytic β2ARs knockdown
20	282.745	300.645	265.564	257.172	290.07	279.175	214.263	292.074	270.508	274.2	261.536	300.645
40	413.568	411.686	323.868	319.363	385.178	323.898	462.321	480.286	302.902	312.813	412.813	367.22
60	605.804	768.829	691.015	956.669	750.763	669.258	686.662	553.375	756.24	877.777	585.459	883.743
80	1391.6	1785.26	2200.12	2980.21	1652.46	1980.21	1212.54	2184.63	2170.36	2250.19	1384.63	1969.01
Supp. fig. 2h
pressure (mmHg)	Saline						hM4Di-CNO
20	219.116	261.871	212.097	335.877	272.459	281.069	236.191	216.146	237.45	211.143	303.206	325.233
40	310.638	368.397	332.63	430.679	368.397	452.651	364.731	408.63	373.138	473.138	372.803	347.504
60	872.821	665.228	826.073	559.131	642.859	587.068	758.057	825.806	754.273	848.328	970.612	615.379
80	1125.25	1976.24	1519.78	2104.59	1598	1023	1587.25	1551.25	1628.85	1447.5	1142.16	2110.64

## Sheet: Supple Fig. 3
Supp. fig. 3b	Effects of optical inhibition of LC neurons projecting to ACC on CPA Score
days	EYFP						eNpHR3.0
1	40	109	131	107			105	47	106	65
4	44	112	68	108			62	101	35	114
7	34	57	80	59			78	74	16	38
10	24	9	49	90			29	6	76	66
14	69	34	13	55			41	56	45	19
Supp. fig. 3c	Effects of optical stimulation of LC neurons projecting to ACC on CPA score
days	EYFP						ChR2
1	40	109	131	107			113	137	44	56
4	44	112	68	108			34	108	49	52
7	34	57	80	59			66	43	65	28
10	24	9	49	90			30	80	28	56
14	69	34	13	55			18	47	33	87
suppl fig. 3d	CPA score in eGFP and ACC GFAP-ChR2 activation rats
days	eGFP-ACC						GFAP-ChR2-ACC
1	46	59	110	73			96	39	37	70
4	78	30	99	48			68	45	50	58
7	53	75	27	37			20	66	71	49
10	68	17	39	28			64	30	74	33
14	38	30	49	15			9	55	32	72
suppl fig. 3e	CPA score in eGFP and ACC opto-β2AR activation rats
days	eGFP-ACC						opto-β2AR-ACC
1	46	59	110	73			81	89	98	51
4	78	30	99	48			22	109	92	43
7	53	75	27	37			49	94	65	24
10	68	17	39	28			45	79	22	84
14	38	30	49	15			30	75	40	14

[truncated: 7 more sheets: Supple Fig. 4, Supple Fig. 5, Supple Fig. 6, Supple Fig. 7, Supple Fig. 8, Supple Fig. 9, Supple Fig. 10]
