# Supplementary material for: Adrenergic signalling to astrocytes in anterior cingulate cortex contributes to pain-related aversive memory in rats
Source: Commun Biol. 2023 Jan 5;6:10. doi: 10.1038/s42003-022-04405-6 (PMC9816175; doi:10.1038/s42003-022-04405-6)
Supplement: Supplementary file 4 — Supplementary Data 2 [file 42003_2022_4405_MOESM4_ESM.xlsx]

## Sheet: Figure 3
fig. 3c	anti-pCREB (uncropped and unprocessed image with size marker)
			HC=home cage		propran=propranolol
fig. 3d	anti-CREB (uncropped and unprocessed image with size marker)
			HC=home cage		propran=propranolol
fig. 3e	anti-Erk1/2 (uncropped and unprocessed image with size marker)
			HC=home cage		propran=propranolol
fig. 3f	anti-pCREB (uncropped and unprocessed image with size marker)
			HC=home cage
fig. 3g	anti-CREB (uncropped and unprocessed image with size marker)
			HC=home cage
fig. 3h	anti-Erk1/2 (uncropped and unprocessed image with size marker)
			HC=home cage

## Sheet: Figure 5
fig. 5g	anti-pCREB-training (uncropped and unprocessed image with size marker)
		HC=home cage
fig. 5h	anti-CREB-training (uncropped and unprocessed image with size marker)
		HC=home cage
		HC=home cage
fig. 5i	anti-Erk1/2-training (uncropped and unprocessed image with size marker)
		HC=home cage
fig. 5j	anti-pCREB-testing day 1 (uncropped and unprocessed image with size marker)
		HC=home cage
fig. 5k	anti-CREB-testing day 1 (uncropped and unprocessed image with size marker)
		HC=home cage
fig. 5l	anti-Erk1/2-testing day 1 (uncropped and unprocessed image with size marker)
		HC=home cage

## Sheet: Figure 6
fig. 6g	anti-β2AR (uncropped and unprocessed image with size marker)
		NC=negative control

## Sheet: Figure 7
fig. 7g	anti-pCREB (uncropped and unprocessed image with size marker)
fig. 7h	anti-CREB(uncropped and unprocessed image with size marker)
fig. 7i	anti-Erk1/2(uncropped and unprocessed image with size marker)

## Sheet: Suppl Fig. 5
fig. 5e	anti-β1AR (uncropped and unprocessed image with size marker)
		NC=negative control

## Sheet: Suppl Fig. 7
fig. 7g	anti-β2AR (uncropped and unprocessed image with size marker)
		NC=negative control

## Sheet: Suppl Fig. 9
fig. 9f	anti-pCREB-training (uncropped and unprocessed image with size marker)
		HCS=home cage saline			Sal=saline
		Hcno=home cage CNO
fig. 9g	anti-CREB-training (uncropped and unprocessed image with size marker)
		HCS=home cage saline			Sal=saline
		Hcno=home cage CNO
fig. 9h	anti-Erk1/2-training (uncropped and unprocessed image with size marker)
		HCS=home cage saline			Sal=saline
		Hcno=home cage CNO
fig. 9i	anti-pCREB-testing day 1 (uncropped and unprocessed image with size marker)
		HCS=home cage saline			Sal=saline
		Hcno=home cage CNO
fig. 9j	anti-CREB-testing day 1 (uncropped and unprocessed image with size marker)
		HCS=home cage saline			Sal=saline
		Hcno=home cage CNO
fig. 9k	anti-Erk1/2-testing day 1 (uncropped and unprocessed image with size marker)
		HCS=home cage saline			Sal=saline
		Hcno=home cage CNO
